# Supplementary material for: Cryo-EM structures of the channelrhodopsin ChRmine in lipid nanodiscs
Source: Nat Commun. 2022 Aug 17;13:4842. doi: 10.1038/s41467-022-32441-7 (PMC9385719; doi:10.1038/s41467-022-32441-7)
Supplement: Supplementary file 4 — Source Data [file 41467_2022_32441_MOESM4_ESM.xlsx]

## Sheet: Fig 4g
	Photocurrent (pA) @ -60 mV
	WT	T119A	H33R (hs)	I146M/G174S (rs)	Y116M	F178S	G174T	Y116W
cell 1	3790.37	1841.47	1841.08	980.676	525.516	1087.21	844.289	77.7412
cell 2	4755.88	5259.77	2389.27	850.687	1604.71	531.194	462.351	94.7881
cell 3	4929.58	4489.9	1318.84	1859.88	1253.42	448.184	321.771	42.5709
cell 4	5108.99	3198.62	1220.47			760.753	519.862
cell 5	2460.58	3531.25	1295.68
cell 6	3285.59
cell 7	3978.28
cell 8	2386.41
cell 9	2661.01
cell 10	2223.34
cell 11	4540.15
cell 12	1196.31
mean	3443	3664	1613	1230	1128	706.8	537.1	71.7
sem	364.9	582.4	223.2	317	317.8	143	110.5	15.37

## Sheet: Fig 4h
	ED50 (mW/mm2) @ -60 mV
	WT	Y116W	T119A	F178S	Y116M	H33R (hs)	G174T	I146M/G174S (rs)
cell 1	0.0578163	0.0717746	0.0950924	0.0804617	0.105608	0.0897067	0.0882747	0.0859184
cell 2	0.0552244	0.0437867	0.0580539	0.0759198	0.0701365	0.0756144	0.105594	0.0973111
cell 3	0.0486446	0.0655857	0.0620767	0.050479	0.0585394	0.0813633	0.0892989	0.0833276
cell 4	0.0525311		0.0654082	0.0637028		0.0850695	0.0703095
cell 5	0.0607793		0.0495086			0.0949798
cell 6	0.0678152
cell 7	0.0659774
cell 8	0.0580485
cell 9	0.0510769
cell 10	0.0689521
cell 11	0.0464635
cell 12	0.0541262
mean	0.05729	0.06038	0.06603	0.06764	0.07809	0.08535	0.08837	0.08885
sem	0.002137	0.008488	0.007737	0.006727	0.01416	0.003335	0.00721	0.004295

## Sheet: Fig 4i
	Decay time constant (ms) @ -60 mV
	Y116W	Y116M	WT	F178S	I146M/G174S (rs)	G174T	T119A	H33R (hs)
cell 1	511.233	232.097	44.3841	31.6	28.8	27.6	17.776	20.7074
cell 2	543.074	485.698	42.2863	33.6	35.2	28.6	26.8103	20.4819
cell 3	713.8	636.426	41.8492	39.7	29.5	24.1	28.9576	19.632
cell 4			44.6957	34.4		25.5	24.3757	20.1245
cell 5			47.3042				24.531	19.0796
cell 6			42.7527
cell 7			57.0111
cell 8			61.3483
cell 9			67.4265
cell 10			42.8853
cell 11			58.7592
cell 12			53.8947
mean	589.4	451.4	50.38	34.83	31.17	26.45	24.49	20.01
sem	62.89	118	2.564	1.728	2.027	1.015	1.877	0.2942
